# Supplementary material for: Norepinephrine Dosage Is Associated With Lactate Clearance After Resuscitation in Patients With Septic Shock
Source: Front Med (Lausanne). 2021 Dec 7;8:761656. doi: 10.3389/fmed.2021.761656 (PMC8688855; doi:10.3389/fmed.2021.761656)
Supplement: Supplementary file 1 [file Table_1.xlsx]

## Sheet: Sheet1
sex	age	groupLC	groupNE	DEAD	APACHEII	RR	PH	BE	CR	DD	PT	PLT	TB	ALB	WBC	SOFA	Tt0	Tt6	NEt0	NEt0	LACt0	LACt6	CLACt6	HRt0	HRt6	MAPt0	MAPt6	CVPt0	CVPt6	scvo2	gap	Infection site
1	77	1	1	1	18	16	7.45	7.9	158	0.23	15.6	220	26.3	36.2	16.32	8	38.8	39.2	0.27	0.22	4.4	3	0.32	138	126	75	77	15	15	77.7	6.4	1
2	70	1	1	1	12	15	7.26	-1.5	56	1.14	16.3	102	1635	40.3	20.6	7	37.9	37.6	0.25	0.25	3.4	3	0.12	102	91	80	82	8	8	70.3	4.2	1
2	65	1	1	1	22	22	7.2	-3.9	87	2.3	19.6	92	36.3	26.3	21.3	12	36	36	0.14	0.12	4.2	3.3	0.21	78	92	72	70	12	12	82	9.6	1
1	48	1	1	1	16	20	7.33	8.8	92	0.16	20.3	304	30.5	36.3	9.6	12	40	39.3	0.2	0.22	2.2	1.9	0.14	111	100	94	92	10	6	72	8.2	2
1	80	1	1	2	19	20	7.22	4.2	59	6.3	12.3	202	22.5	30.1	14.3	14	37.8	37	0.15	0.15	2.4	1.5	0.38	66	60	78	84	9	8	80.2	3.2	3
1	76	1	1	1	22	28	7.35	13	210	3.55	16.3	102	36.6	32.1	8.9	15	39.6	39.2	0.2	0.2	7.2	5	0.31	144	136	69	66	8	5	84.4	7.6	3
1	62	1	1	2	16	32	7.54	-5	286	20	17.5	54	5.6	36.5	4.9	11	36.3	37	0.28	0.4	12	10.2	0.15	120	110	92	70	12	12	73.3	8.9	4
1	67	1	1	1	22	15	7.3	1.5	102	0.77	14.3	154	23.7	28.3	13.3	12	38	37.7	0.1	0.18	5	4.2	0.16	68	62	75	70	8	7	71.2	10.8	4
1	70	1	1	2	20	22	7.42	2.3	88	2.3	18.3	29	54.6	30.6	15.6	20	39	39	0.3	0.4	2.8	2.2	0.21	112	110	90	85	10	10	81.4	8.9	1
1	47	1	1	1	14	24	7.32	2.9	75	0.06	15.6	259	6.3	32.3	14.3	12	37.8	37	0.21	0.21	2.8	1.9	0.32	108	87	88	72	4	4	74.2	7.4	1
1	79	1	1	1	20	18	7.27	-3.3	136	3.26	20.3	305	20.9	29.8	7.8	13	36	37	0.05	0	4	2.2	0.45	82	88	105	100	11	11	74.7	5	2
1	49	1	1	2	28	35	7.11	-8.4	129	15.36	16.3	120	46.3	26.6	10.3	12	37.5	37.1	0.15	0.22	3.2	1.6	0.5	113	101	89	87	8	10	73	8.7	1
1	80	1	1	1	20	26	7.34	-4.2	87	0.19	11.3	114	16.8	35.6	19.8	16	37.8	38	0.23	0.23	4	3.6	0.1	74	79	83	80	10	10	70	4.2	4
1	82	1	1	1	12	16	7.43	5.6	218	0.96	26.3	258	12.6	35.5	15.6	14	38.8	39.2	0.1	0.1	3.8	1.8	0.53	76	79	97	104	7	7	71.6	2	2
1	65	1	1	1	21	15	7.36	-4	34	6.33	18.6	105	23.3	26.7	3.3	11	36.3	36.2	0.08	0.08	4	2.5	0.38	77	105	85	69	9	9	72.9	3	1
2	68	1	1	2	14	25	7.28	-14	112	2.53	20.3	87	23.7	29.6	22.5	9	36.5	36.9	0.2	0.1	4.8	2	0.58	120	114	84	90	8	9	77	6.4	1
1	56	1	1	2	20	12	7.46	8.9	65	3.11	16.5	149	22.9	25.6	18.7	12	36.8	36.6	0.2	0.28	4	3.4	0.15	87	68	100	109	8	10	78	9.2	2
1	34	1	1	1	28	12	7.62	13.6	83	2.89	14.3	157	13.6	24.4	16.3	10	36	36	0.1	0	2.2	0.9	0.59	101	112	77	94	11	11	72.3	5.5	2
1	78	1	1	1	20	15	7.52	13.5	155	0.46	16.3	102	34.6	23	15.3	6	37.1	37.2	0.22	0.1	6.2	3.2	0.48	79	124	78	100	8	6	71	2.8	3
2	67	1	1	1	34	14	7.55	7.4	268	0.26	17.5	45	88.3	16.4	14.1	11	37	36.5	0.1	0.16	3.3	2.3	0.3	92	93	82	88	9	10	85	5	4
1	80	1	1	1	15	22	7.6	6.9	202	0.14	15.3	269	16.4	29.6	16.8	12	36.2	36.6	0.04	0	2.2	0.8	0.64	98	89	94	79	7	10	76	6.9	4
1	72	1	1	2	24	12	7.44	3.6	72	12.36	18.3	154	18.6	31.5	13.5	10	39.2	39.2	0.18	0.18	4	2.1	0.48	85	89	92	89	12	12	77	4.1	2
2	48	1	1	1	19	19	7.6	8.3	49	1.06	14.3	155	5.6	36.6	10.2	14	36.4	36.9	0.23	0.23	4.4	3.6	0.18	98	102	94	96	9	7	71.2	7.8	3
1	84	1	1	1	24	17	7.4	0.6	45	0.33	13.4	63	20.6	33.7	15.5	13	38.8	38.8	0.18	0.18	3	2.2	0.27	79	82	95	90	7	7	74.1	4	2
1	64	1	1	1	21	15	7.43	2.2	105	3.36	17.6	199	34.1	31.1	17.4	10	37.8	37.4	0.21	0.2	4	2.2	0.45	85	105	72	76	9	9	78.6	9.2	1
2	72	1	1	1	15	15	7.34	-1.5	68	3.65	22.6	244	16.7	24.4	17.5	11	37	37	0.3	0.72	10.2	8.8	0.14	75	86	83	88	12	11	70	6	2
2	68	1	1	1	17	22	7.44	5.3	59	2.36	18.6	265	40.8	28.5	10.5	8	37.6	37.5	0.24	0.25	3.5	3	0.14	76	76	83	84	8	9	72	4	1
1	69	1	1	1	19	26	7.43	6.3	88	5.69	27.6	213	12.3	19.7	9.6	13	36.8	36.5	0.15	0.15	4.4	1.5	0.66	78	80	66	68	11	11	78	6.9	3
2	65	1	1	2	18	21	7.32	2.2	256	3.69	12.3	277	15.9	16.3	11.5	14	39.6	39.6	0.26	0.45	3.3	2.1	0.36	79	80	94	90	7	7	79.3	5	4
1	63	1	1	1	21	23	7.33	1.5	144	16.3	31.2	105	14.6	22.5	20.5	13	36.3	36.3	0.26	0.64	4.8	4	0.17	87	89	105	100	9	8	80.9	9.9	1
2	54	1	1	1	22	25	7.32	5.6	120	2.2	23.6	177	7.7	25.6	8.7	11	37.4	37.4	0.05	0.05	4	2	0.5	95	102	72	80	8	9	74.6	4.5	4
2	84	1	1	1	16	18	7.19	-4.3	220	2.69	10.3	111	26.3	22.1	11.4	13	37	37.5	0.18	0.2	5.5	4.3	0.22	105	95	83	80	12	10	74.6	3.2	4
2	76	1	1	1	12	35	7.16	-12.8	420	0.98	9.6	205	35.9	24.7	19.3	10	37.6	36.5	0.22	0.22	4.4	3.2	0.27	111	99	83	88	8	12	75.2	4.5	2
1	69	1	1	1	15	26	7.35	2.1	64	0.44	10.7	103	22.6	36.4	12.2	11	39.6	39.5	0.23	0.24	2.6	1.5	0.42	116	125	94	90	10	9	75.6	6	3
1	63	1	1	1	26	12	7.35	4.6	69	0.36	10.4	65	28.9	29.4	9.9	15	36.3	36.6	0.05	0.05	5.5	2.3	0.58	120	115	90	93	11	8	77.3	5.9	3
2	65	1	1	2	20	12	7.2	0.5	155	2.11	15.3	156	33.5	28.9	16.3	10	37.5	37.4	0.2	0.2	6.1	3.7	0.39	138	129	75	76	13	12	79.6	7.9	1
1	55	1	1	1	21	22	7.08	-13.6	229	6.96	14.6	181	29.7	31.4	12.5	16	36	36.3	0.12	0.12	7.9	4.4	0.44	102	85	77	77	5	7	75.3	9.9	1
1	78	1	1	1	28	26	7.22	5.4	89	12.6	12.3	229	14.9	23.2	10.2	12	37.7	37.6	0.08	0.02	4	1.8	0.55	95	90	90	86	7	6	77.4	4.9	2
2	61	1	1	1	29	28	7.13	-3.6	88	2.65	15.3	268	10.6	21.8	7.7	18	37.8	37.7	0.22	0.2	3.6	3	0.17	121	115	82	105	8	8	72.1	7	4
1	63	1	1	1	15	14	7.31	5.9	97	0.36	15	98	16.5	34	19.4	9	37.5	37.4	0.08	0	4.9	3.2	0.35	125	115	94	96	7	6	70	2.2	3
2	64	1	1	2	22	15	7.46	9.9	36	0.57	14	206	16.9	30.4	16.4	18	37.8	38	0.26	0.28	3.3	2	0.39	103	101	73	76	11	9	74.5	4	1
2	77	1	1	1	26	18	7.19	-4.4	128	2.69	16.3	198	15.4	40.5	11.9	14	36.2	36.8	0.18	0.18	7.2	4	0.44	95	85	94	90	9	8	75	3.2	3
1	66	1	1	2	18	22	7.34	8.2	169	6.32	15.3	206	50.2	28.5	23	16	37.4	36.8	0.28	0.22	3.9	2.5	0.36	105	100	100	94	10	10	86	4.1	4
2	64	1	1	1	20	15	7.18	-8.9	99	2.99	19.8	287	17.3	26.3	16.4	13	37.7	37.8	0.2	0.2	3.4	1.5	0.56	87	60	82	80	12	11	77	9.9	1
1	71	1	1	2	20	25	7.33	2.1	125	1.15	16.8	98	5.3	37.1	14.4	14	36.7	36.9	0.1	0.08	3	1.8	0.4	114	115	111	89	8	8	74.5	3.3	2
1	73	1	1	1	24	14	7.26	-6.6	115	2.36	15.6	115	16.4	29.6	12.2	16	36.9	36.9	0.28	0.28	6.8	5.8	0.15	106	106	86	84	10	9	72.2	2.9	1
1	77	1	2	1	23	20	7.51	8.8	109	1.36	20.6	189	33.6	38.4	18.4	14	36.4	36.5	0.33	0.33	5.2	4.3	0.17	74	85	83	80	11	10	77.1	6.6	1
2	38	1	2	2	19	14	7.6	-3	449	1.29	20.3	76	10.3	40.2	26.3	14	37.4	38.1	0.45	0.7	3.2	2.7	0.16	105	100	83	85	12	14	76.8	3.9	4
2	32	1	2	1	33	10	7	8.7	49	1.53	15.9	277	14.3	24.6	2.6	13	36.5	36.2	0.42	0.42	2	1	0.5	98	99	96	102	9	8	71	9.9	2
2	92	1	2	2	15	22	7.44	0.5	220	0.29	22.3	156	23.3	36.6	17.5	8	37	37	0.84	0.9	3	2.5	0.17	91	114	94	103	10	11	81	9.7	3
2	32	1	2	1	15	28	7.32	-12	470	2.2	19.3	364	15.6	39.6	17.3	10	36.4	37.2	0.39	0.39	2.8	2.2	0.21	108	111	70	82	11	9	73.9	6	3
1	78	1	2	2	33	16	7.19	-8.9	74	0.5	18.2	95	9.6	22.6	19.5	14	37.7	37	1.1	0.8	7.8	6.8	0.13	98	122	97	79	9	12	70	8.6	1
2	55	1	2	2	14	14	7.46	2	169	3.55	19.3	447	39.5	44.6	20.9	12	37.5	38.1	0.55	0.55	2.8	2	0.29	103	103	91	94	9	11	81	7.5	4
2	44	1	2	2	25	22	7.43	1.8	143	6.59	17.4	136	40.6	36.5	7.3	7	36.6	37.7	0.33	0.33	2.6	2	0.23	104	74	80	98	10	8	77.8	5.2	3
1	61	1	2	2	22	28	7.35	5.5	105	5.56	21.1	155	26.5	34.6	14.6	15	36.4	36.2	0.87	0.87	6.5	5.8	0.11	105	100	75	70	8	11	84.4	7	2
2	80	1	2	2	15	16	7.32	-1.2	87	1.31	13.8	69	16.9	45.2	12.5	12	39.1	39	0.52	0.4	6.7	5	0.25	74	80	90	85	7	8	75.2	4.5	4
1	73	1	2	2	20	16	7.27	-5.4	182	2.26	18.4	56	38.6	34.7	16.5	17	39.2	39	0.43	0.5	6	5.2	0.13	91	131	82	90	11	11	81.2	3.7	1
1	51	1	2	2	25	22	7.36	4.3	63	0.89	12.3	196	38.9	24.7	9.9	12	39.2	39.2	0.34	0.34	5.5	4.2	0.24	99	110	90	86	9	8	75.9	8.2	1
1	49	1	2	1	18	20	7.28	-1.5	136	3.64	15.3	122	49.6	28.7	15.3	15	36.1	36.2	0.35	0.55	3.3	2.1	0.36	105	106	92	90	11	11	77.2	4.8	1
1	72	1	2	2	17	36	7.32	3.3	111	2.58	13.6	265	24.5	33.8	14.1	10	36.2	36.1	0.44	0.44	8	4.2	0.48	113	105	90	93	8	8	74.1	8.8	1
1	61	1	2	2	25	12	7.55	15.6	36	3	16.5	26	34.6	27.1	17.7	14	37.4	37.5	1.04	0.98	4.4	3	0.32	120	104	90	80	8	8	78.9	2.9	4
1	60	1	2	2	24	16	7.38	3.6	198	1.89	13.6	177	34	33.9	14.3	13	36.4	36.3	0.66	0.6	4.5	4	0.11	144	130	66	72	6	6	73.5	7.8	2
2	58	1	2	2	23	28	7.55	7.8	116	20	26.3	205	17.8	32.5	6.3	13	36.5	36.5	0.47	0.47	5.2	4.2	0.19	111	105	82	80	11	10	74.8	7.4	1
1	59	1	2	2	20	32	7.22	2.9	74	2.66	10.3	142	9.8	29.6	19.7	15	36	36.2	0.45	0.55	6.7	5.4	0.19	59	62	90	93	12	11	82.3	9.1	2
2	66	1	2	2	28	26	7.35	9.6	98	1.36	9.6	75	22.2	29.1	20.4	16	40	38.8	0.98	0.9	3.6	2.5	0.31	79	75	92	86	4	4	80.5	5.7	1
1	70	1	2	2	20	12	7.16	-5.3	165	1.59	16	187	29.3	28.7	22.1	11	37	37.2	0.56	0.45	12.3	9.7	0.21	88	80	90	93	16	14	74.6	9.1	1
2	69	1	2	2	21	16	7.19	-7.7	166	6.36	15.9	224	13.4	23.5	26.3	13	36.2	36.3	0.38	0.38	5	4.1	0.18	98	88	83	86	8	8	74.6	3.5	3
1	65	1	2	2	14	14	7.32	6.9	99	7.87	20.9	144	14.8	33.2	24.4	14	36.2	36.6	0.45	0.45	3.4	2.2	0.35	103	106	91	90	9	8	81.9	9.2	2
1	60	1	2	2	19	14	7.28	3.8	54	1.36	21.5	77	18.7	34.5	18.4	12	37	37.4	0.56	0.32	4.6	2.8	0.39	105	95	83	80	8	8	75	4.5	1
2	26	1	2	1	17	29	7.44	6.6	107	3.37	11.5	145	25.3	22.5	7.4	13	36.3	37	0.4	0.38	8.9	5.8	0.35	136	115	77	78	9	9	77.4	3.2	4
1	39	1	2	1	23	26	7.55	12.2	84	0.98	10.5	249	26.3	42.5	5.7	16	36.2	36.5	0.39	0.3	5	4.2	0.16	112	116	78	82	8	9	79.4	7.4	2
1	58	1	2	2	21	20	7.46	10.3	133	4.36	14.5	168	26.8	33.4	15.2	12	38.2	38.2	0.62	0.62	4.4	3.6	0.18	75	72	94	99	12	12	71	8	1
2	62	1	2	1	20	15	7.54	8	72	3.36	17.7	178	28.4	27.1	17.3	17	38.4	38.2	0.36	0.32	4.9	4	0.18	98	100	85	105	12	11	70.6	3.9	1
1	23	2	1	1	31	15	7.6	11	102	7.96	20.3	79	55.5	28.7	18.7	10	37.5	37.2	0.1	0.25	2.1	2.8	-0.33	99	101	94	98	9	8	72.7	3.5	2
1	66	2	1	2	18	28	7.32	-8	329	7.59	23.3	76	28.6	33.6	13.6	14	36.7	36.7	0.26	0.24	5.5	5.2	0.05	112	117	90	74	11	8	82.2	4.5	3
2	65	2	1	1	31	24	7.37	6.9	121	2.1	12.6	103	16.3	20.3	16.3	18	36.5	36.7	0.26	0.26	2.6	4	-0.54	91	93	86	72	7	8	78	7.9	2
1	69	2	1	1	22	16	7.35	8.8	205	5.6	14.6	306	16.3	30.3	3.3	20	36	36	0.12	0.12	2.2	2.5	-0.14	138	130	88	66	8	7	77	14	1
2	70	2	1	2	26	20	7.6	9.3	188	0.21	13.1	106	20.6	38.7	19.5	16	37.7	37.9	0.22	0.27	4	3.8	0.05	75	72	76	75	12	11	80.2	11	1
2	63	2	1	1	30	30	7.32	1.2	339	3.56	18.8	88	35.6	32.4	12.5	14	37.5	37.2	0.21	0.3	4.4	4.9	-0.11	112	110	78	75	11	10	72	3.2	4
1	64	2	1	1	26	28	7.55	12.2	152	5.88	15.3	122	16.4	29.9	16.3	16	36.4	36.5	0.23	0.33	3.3	4	-0.21	120	116	94	92	8	9	70	8	2
1	62	2	2	1	30	12	7.35	-1.6	77	0.78	14.1	105	29.4	36.4	17.5	11	37	37.2	0.8	0.82	9.5	11.5	-0.21	95	100	83	76	8	7	76	2	1
1	78	2	2	1	27	8	7.55	4.6	89	0.46	13.5	243	74.6	30.2	8.8	14	36.2	36.2	0.4	0.44	3.8	4.5	-0.18	133	127	90	92	9	7	72	16	2
1	56	2	2	2	21	10	7.48	3.5	27	3.26	18.8	56	36.6	22.6	20.6	10	37	37	1.16	1.16	7.7	10.2	-0.32	90	86	94	103	6	6	78.5	5.2	1
2	90	2	2	2	13	16	7.58	10.6	65	0.59	19.6	116	53.3	25.6	22.6	15	38.2	38.6	0.78	0.75	4	3.9	0.03	75	64	72	70	13	11	72	10	3
2	55	2	2	1	26	18	7.55	5	66	20	15.68	19	45.6	24.9	14.6	11	36.7	37	0.88	0.88	2.8	3.7	-0.32	124	133	83	75	7	8	82.2	6.9	4
2	74	2	2	2	14	36	7.34	-3	105	0.69	24.4	344	36.9	18.3	14.6	16	37	37	2.8	2.6	14.5	18	-0.24	126	120	81	92	10	6	71	9.2	3
2	80	2	2	1	32	30	7.45	7.2	98	0.59	14.3	55	68	29.6	15.2	12	36.8	36.9	0.68	0.88	2.2	2.1	0.05	92	96	66	65	12	8	76.8	4.8	2
1	70	2	2	2	17	12	7.53	7.6	96	14.6	15.6	204	15.9	30.5	11.2	14	37	37.1	0.98	0.6	5.4	7	-0.3	73	81	75	70	9	6	85.6	4	4
1	58	2	2	2	13	14	7.44	8.8	209	0.99	19.6	152	41	26.3	10.3	13	38.2	38.5	0.55	0.88	8.8	9.8	-0.11	114	134	77	83	6	7	87.2	9.3	4
2	60	2	2	2	21	14	7.45	7.3	188	6.63	19.8	67	16.3	24.8	20.9	10	36.5	38	3.26	3.26	5	4.6	0.08	116	116	94	71	11	10	76	12.3	1
1	77	2	2	2	18	22	7.25	-6.7	102	3.34	20.6	154	18.9	22.3	20.3	13	38	38	0.71	0.71	3.2	3.5	-0.09	68	78	92	73	14	12	74	8	1
1	35	2	2	2	22	25	7.26	-11	155	3.39	20.9	89	36.3	26.5	11.3	15	39	38.5	0.62	0.62	4	4.2	-0.05	73	70	80	78	12	12	70	3.2	1
1	80	2	2	1	26	26	7.3	3.3	92	0.59	22.6	99	39.6	29.8	14.5	15	37.8	28.2	1.13	1.11	7.8	7.5	0.04	144	126	74	76	9	9	82	13.6	2
2	69	2	2	2	29	19	7.22	-4.2	350	2.6	15.5	45	26.3	35.2	15.2	12	37.5	38	0.52	0.56	5.9	6.2	-0.05	102	99	82	80	8	8	82	3.9	3
1	55	2	2	2	25	32	7.33	-1	126	4.7	11.6	229	30.6	26.5	9.6	11	37.8	39.1	0.45	0.42	3.6	3.8	-0.06	92	90	72	70	8	7	71	6	2
1	64	2	2	1	20	28	7.2	-6.5	75	0.63	15.6	304	43.8	27.5	9.4	13	37.9	37.1	0.55	0.5	5.2	5	0.04	124	116	82	80	13	12	76	8.8	1
2	62	2	2	2	16	14	7.24	-4.3	96	0.05	16.6	203	28.9	25.6	1.2	12	36.2	36.5	0.76	0.7	8	8.2	-0.03	91	100	83	82	12	10	70.3	5.2	1
1	59	2	2	1	24	25	7.43	9.9	77	2.6	19.6	56	49.3	40.2	25.3	15	36.8	38.2	0.38	0.35	2	2.5	-0.25	105	106	97	87	10	9	71	2.9	2
1	54	2	2	2	18	16	7.44	6.6	130	3.6	15.4	345	77.3	19.8	26.4	11	36	36.6	1.1	1.1	7.5	8	-0.07	98	97	77	77	7	7	75	13.5	1
2	28	2	2	2	21	29	7.37	8.2	187	18.3	24.3	34	16.9	20.6	14.5	13	37.1	37	0.67	0.67	3.2	4	-0.25	75	72	92	80	11	11	75	5.5	4
1	68	2	2	1	19	32	7.35	12.3	56	1.31	13.9	89	38.6	29.6	11.2	10	36	36.5	0.33	0.3	6.6	6.2	0.06	104	101	77	85	9	9	78	9.7	3
1	77	2	2	2	24	20	7.31	0.5	89	0.35	20.6	87	20.7	24.4	13.5	13	36.4	36.5	0.53	0.65	5.9	7	-0.19	116	106	79	68	9	9	71	6	2
1	56	2	2	1	20	21	7.25	-2.2	90	0.36	16.3	159	36.9	20.4	17.8	10	36.3	36.3	0.44	0.6	2.2	4	-0.82	138	135	95	88	8	8	84	4	1
2	46	2	2	2	14	25	7.55	7.6	36	0.98	15.7	269	14.9	26.7	22.3	9	37.5	37.4	0.39	0.3	6.7	6.6	0.01	87	95	83	80	9	9	71	12.6	1
1	74	2	2	2	18	24	7.48	7.1	69	1.15	19.6	302	7.2	28.7	25.5	9	37	37.2	0.7	0.74	2.2	3	-0.36	68	62	70	75	8	9	83	5.9	2
1	70	2	2	2	19	26	7.28	-0.5	122	3.65	18.3	108	6.6	27.4	26.3	7	36.2	36.2	0.97	0.9	11.7	11	0.06	79	75	95	86	8	8	76	9.9	3
